# Supplementary material for: A synopsis of Harperocallis (Tofieldiaceae, Alismatales) with ten new combinations
Source: PhytoKeys. 2013 May 9;(21):37–52. doi: 10.3897/phytokeys.21.4859 (PMC3689118; doi:10.3897/phytokeys.21.4859)
Supplement: XML Treatment for Harperocallis [file phytokeys.21.4859-treatment1.xml]

<!DOCTYPE tp:taxon-treatment
  PUBLIC "-//TaxonX//DTD Taxonomic Treatment Publishing DTD v0 20100105//EN" "tax-treatment-NSO.dtd">
<tp:taxon-treatment xmlns:tp="http://www.plazi.org/taxpub"><tp:treatment-meta><mixed-citation publication-type="journal"><person-group><name><surname>Campbell</surname><given-names>Lisa M.</given-names></name><name><surname>Dorr</surname><given-names>Laurence J.</given-names></name></person-group><article-title>A synopsis of 
                    <italic>Harperocallis</italic> (Tofieldiaceae, Alismatales) with ten new combinations</article-title><source>PhytoKeys</source><day>9</day><month>5</month><year>2013</year><volume>2013</volume><issue>21</issue><fpage>37</fpage><lpage>52</lpage><pub-id pub-id-type="doi">10.3897/phytokeys.21.4859</pub-id></mixed-citation></tp:treatment-meta><tp:nomenclature><tp:taxon-name>
                        <tp:taxon-name-part taxon-name-part-type="genus">Harperocallis</tp:taxon-name-part>
                    <object-id xmlns:xlink="http://www.w3.org/1999/xlink" xlink:type="simple">http://species-id.net/wiki/Harperocallis</object-id>
								</tp:taxon-name><tp:taxon-authority>McDaniel, J. Arnold Arbor. 49 (1): 36. 1968.</tp:taxon-authority><xref ref-type="fig" rid="F1">Figs 1</xref><xref ref-type="fig" rid="F3">–3</xref></tp:nomenclature><tp:treatment-sec sec-type="Type"><title>Type.</title><p><italic><tp:taxon-name>Harperocallis flava</tp:taxon-name></italic> McDaniel.</p></tp:treatment-sec><tp:treatment-sec sec-type="Key to the Species of Harperocallis"><title>Key to the Species of <italic>Harperocallis</italic></title><p>(modified from: <xref ref-type="bibr" rid="B5">Cruden 1991</xref>, and <xref ref-type="bibr" rid="B4">Campbell 2010</xref>)</p><table-wrap content-type="key" position="anchor" orientation="portrait"><table><tbody><tr><td rowspan="1" colspan="1">1</td><td rowspan="1" colspan="1">Capsules ribbed or unribbed, well-developed lateral veins never extending to the style base</td><td rowspan="1" colspan="1">6</td></tr><tr><td rowspan="1" colspan="1">–</td><td rowspan="1" colspan="1">Capsules 9-ribbed, well-developed lateral veins extending to the style base</td><td rowspan="1" colspan="1">2</td></tr><tr><td rowspan="1" colspan="1">2</td><td rowspan="1" colspan="1">Inflorescence compound, the branches subtended by chlorophyllous cataphylls</td><td rowspan="1" colspan="1"><italic><tp:taxon-name>Harperocallis paniculata</tp:taxon-name></italic></td></tr><tr><td rowspan="1" colspan="1">–</td><td rowspan="1" colspan="1">Inflorescence a simple raceme; peduncular bracts scarious</td><td rowspan="1" colspan="1">3</td></tr><tr><td rowspan="1" colspan="1">3</td><td rowspan="1" colspan="1">Flowers pendant</td><td rowspan="1" colspan="1"><italic><tp:taxon-name>Harperocallis penduliflora</tp:taxon-name></italic></td></tr><tr><td rowspan="1" colspan="1">–</td><td rowspan="1" colspan="1">Flowers erect</td><td rowspan="1" colspan="1">4</td></tr><tr><td rowspan="1" colspan="1">4</td><td rowspan="1" colspan="1">Leaves 2.0–4.0 mm wide, usually glabrous, occasionally ciliate at the sheath apex; peduncles &lt; 1.5 mm wide; calycular bracts longer than wide; tepals 6.0–9.0 <bold>×</bold> 1.5–2.0 mm; anthers 0.9–1.1 mm long</td><td rowspan="1" colspan="1"><italic><tp:taxon-name>Harperocallis duidae</tp:taxon-name></italic></td></tr><tr><td rowspan="1" colspan="1">–</td><td rowspan="1" colspan="1">Leaves 3.0–7.0 mm wide, margin ciliolate to hirsutulous; peduncles &gt; 1.5 mm wide; calycular bracts usually wider than long, sometimes equal; tepals 11–14 <bold>×</bold> 2–4 mm; anthers &gt; 1.1 mm long</td><td rowspan="1" colspan="1">5</td></tr><tr><td rowspan="1" colspan="1">5</td><td rowspan="1" colspan="1">Leaves 3.0–6.5 mm wide; peduncular bracts 3–8 (–10); inflorescence ca. 9–30-flowered; tepals enclosing the rest of the flower; anthers 1.2–1.8 mm long</td><td rowspan="1" colspan="1"><italic><tp:taxon-name>Harperocallis schomburgkiana</tp:taxon-name></italic></td></tr><tr><td rowspan="1" colspan="1">–</td><td rowspan="1" colspan="1">Leaves 6.0–7.0 mm wide; peduncular bracts 3 or 4; inflorescence ca. 25–40-flowered; tepals open; anthers 2.0–2.5 mm long</td><td rowspan="1" colspan="1"><italic><tp:taxon-name>Harperocallis neblinae</tp:taxon-name></italic></td></tr><tr><td rowspan="1" colspan="1">6</td><td rowspan="1" colspan="1">Capsule incompletely 9-ribbed, well-developed lateral veins never extending to the style base</td><td rowspan="1" colspan="1">7</td></tr><tr><td rowspan="1" colspan="1">–</td><td rowspan="1" colspan="1">Capsule 3-ribbed or unribbed</td><td rowspan="1" colspan="1">8</td></tr><tr><td rowspan="1" colspan="1">7</td><td rowspan="1" colspan="1">Inflorescence with eglandular hairs; peduncular bracts (3–) 4–11 (–15); flowers (4–) 8–28; styles recurved, apices oblique; stigmas facing outward; capsule etuberculate</td><td rowspan="1" colspan="1"><italic><tp:taxon-name>Harperocallis sessiliflora</tp:taxon-name></italic></td></tr><tr><td rowspan="1" colspan="1"><!--PageBreak-->–</td><td rowspan="1" colspan="1">Inflorescence glabrous; peduncular bracts 7–17; flowers 23–35; styles straight; stigmas capitate; capsule tuberculate</td><td rowspan="1" colspan="1"><italic><tp:taxon-name>Harperocallis robustior</tp:taxon-name></italic></td></tr><tr><td rowspan="1" colspan="1">8</td><td rowspan="1" colspan="1">Leaves glabrous, veins not prominent; inflorescence 1-flowered; flower erect; ovary densely tuberculate; capsule unribbed</td><td rowspan="1" colspan="1"><italic><tp:taxon-name>Harperocallis flava</tp:taxon-name></italic></td></tr><tr><td rowspan="1" colspan="1">–</td><td rowspan="1" colspan="1">Leaf margin tomentose, ciliolate or glabrous, veins prominent; inflorescence &gt; 1-flowered, or if 1-flowered, the flower pendant; ovary not tuberculate; capsule 3-ribbed</td><td rowspan="1" colspan="1">9</td></tr><tr><td rowspan="1" colspan="1"><!--PageBreak-->9</td><td rowspan="1" colspan="1">Peduncular bract solitary, chlorophyllous; inflorescence 1–4-flowered; flowers pendant</td><td rowspan="1" colspan="1"><italic><tp:taxon-name>Harperocallis sipapoensis</tp:taxon-name></italic></td></tr><tr><td rowspan="1" colspan="1">–</td><td rowspan="1" colspan="1">Peduncular bracts (1) 2–8, scarious; inflorescence &gt; 10-flowered; flowers erect</td><td rowspan="1" colspan="1">10</td></tr><tr><td rowspan="1" colspan="1">10</td><td rowspan="1" colspan="1">Calycular bracts usually longer than wide (1.8–3.0 <bold>×</bold> 1.7–2.5 mm); styles 0.3–0.8 (–0.9) mm long, straight; stigmas capitate</td><td rowspan="1" colspan="1"><italic><tp:taxon-name>Harperocallis falcata</tp:taxon-name></italic></td></tr><tr><td rowspan="1" colspan="1">–</td><td rowspan="1" colspan="1">Calycular bracts usually wider than long (1.5–2 <bold>×</bold> 1.8–2.3 mm); styles 0.9–1.1 mm long, recurved, apices oblique; stigmas facing outward</td><td rowspan="1" colspan="1"><italic><tp:taxon-name>Harperocallis longiflora</tp:taxon-name></italic></td></tr></tbody></table></table-wrap></tp:treatment-sec><tp:treatment-sec><!--Section generated to contain objects referenced in tp:taxon-treatment.--><fig id="F1" position="float" orientation="portrait"><label>Figure 1.</label><caption><p>Distribution of <italic><tp:taxon-name>Harperocallis</tp:taxon-name></italic>.</p></caption><graphic xmlns:xlink="http://www.w3.org/1999/xlink" xlink:href="PhytoKeys-021-037-g001.jpg" position="float" orientation="portrait" xlink:type="simple"/></fig><fig id="F3" position="float" orientation="portrait"><label>Figure 3.</label><caption><p><italic><tp:taxon-name>Harperocallis robustior</tp:taxon-name></italic>. <bold>A</bold> Habit <bold>B</bold> Leaf (detail of parallel veins and tomentose margins) <bold>C</bold> Inflorescence (detail showing peduncular and calycular bracts subtending flowers) <bold>D</bold> Peduncular bracts (detail) <bold>E</bold> Flower <bold>F</bold> Tepal (adaxial view) <bold>G</bold> Ovary (note the tuberculae) <bold>H</bold> Ovary (cross-section showing axile placentation and ovules) <bold>I</bold> Capsule (carpels separating distally). (A, I from <italic>L.J. Dorr et al. 4967</italic> (US); B–H from <italic>B. Stergios et al. 17327</italic> (PORT).</p></caption><graphic xmlns:xlink="http://www.w3.org/1999/xlink" xlink:href="PhytoKeys-021-037-g003.jpg" position="float" orientation="portrait" xlink:type="simple"/></fig></tp:treatment-sec><ref-list><ref id="B5"><mixed-citation xmlns:xlink="http://www.w3.org/1999/xlink" xlink:type="simple"><person-group><name name-style="western"><surname>Cruden</surname><given-names>RW</given-names></name></person-group> (<year>1991</year>) <source>A revision of <italic>Isidrogalvia</italic> (Liliaceae): Recognition for Ruíz &amp; Pavón’s genus. Systematic Botany 16 (2): 270–282. <ext-link ext-link-type="uri" xlink:href="http://www.jstor.org/stable/2419279" xlink:type="simple">http://www.jstor.org/stable/2419279</ext-link></source></mixed-citation></ref><ref id="B4"><mixed-citation xmlns:xlink="http://www.w3.org/1999/xlink" xlink:type="simple"><person-group><name name-style="western"><surname>Campbell</surname><given-names>LM</given-names></name></person-group> (<year>2010</year>) <article-title>Four new species of <italic>Isidrogalvia</italic> (Tofieldiaceae) from the Guayana Highlands.</article-title><source>Harvard Papers in Botany</source><volume>15</volume> (<issue>1</issue>): <fpage>51</fpage>-<lpage>62</lpage>. doi: <ext-link ext-link-type="uri" xlink:href="http://dx.doi.org/10.3100/025.015.0119" xlink:type="simple">10.3100/025.015.0119</ext-link></mixed-citation></ref></ref-list></tp:taxon-treatment>
