# Supplementary material for: A synopsis of Harperocallis (Tofieldiaceae, Alismatales) with ten new combinations
Source: PhytoKeys. 2013 May 9;(21):37–52. doi: 10.3897/phytokeys.21.4859 (PMC3689118; doi:10.3897/phytokeys.21.4859)
Supplement: XML Treatment for Harperocallis duidae [file phytokeys.21.4859-treatment2.xml]

<!DOCTYPE tp:taxon-treatment
  PUBLIC "-//TaxonX//DTD Taxonomic Treatment Publishing DTD v0 20100105//EN" "tax-treatment-NSO.dtd">
<tp:taxon-treatment xmlns:tp="http://www.plazi.org/taxpub"><tp:treatment-meta><mixed-citation publication-type="journal"><person-group><name><surname>Campbell</surname><given-names>Lisa M.</given-names></name><name><surname>Dorr</surname><given-names>Laurence J.</given-names></name></person-group><article-title>A synopsis of 
                    <italic>Harperocallis</italic> (Tofieldiaceae, Alismatales) with ten new combinations</article-title><source>PhytoKeys</source><day>9</day><month>5</month><year>2013</year><volume>2013</volume><issue>21</issue><fpage>37</fpage><lpage>52</lpage><pub-id pub-id-type="doi">10.3897/phytokeys.21.4859</pub-id></mixed-citation></tp:treatment-meta><tp:nomenclature><tp:taxon-name>
                        <tp:taxon-name-part taxon-name-part-type="genus">Harperocallis</tp:taxon-name-part>
                        <tp:taxon-name-part taxon-name-part-type="species">duidae</tp:taxon-name-part>
                    <object-id xmlns:xlink="http://www.w3.org/1999/xlink" xlink:type="simple">urn:lsid:ipni.org:names:77128356-1</object-id>
								<object-id xmlns:xlink="http://www.w3.org/1999/xlink" xlink:type="simple">http://species-id.net/wiki/Harperocallis_duidae</object-id>
								</tp:taxon-name><tp:taxon-authority>(Steyerm.) L.M. Campb. &amp; Dorr</tp:taxon-authority><tp:taxon-status xmlns:xlink="http://www.w3.org/1999/xlink" xlink:type="simple">comb. nov.</tp:taxon-status><tp:nomenclature-citation-list><tp:nomenclature-citation><tp:taxon-name>Tofieldia duidae</tp:taxon-name><comment> Steyerm., Fieldiana, Bot. 28 (1): 156. 1951. Type: Venezuela. Amazonas:stream bank above Vegas Falls, Brocchinia Hills, summit of Cerro Duida, 1700–1980 m, 1 Sep 1944, <italic><tp:taxon-name>J.A. Steyermark 58176</tp:taxon-name></italic> (holotype: F [F0046065F!]; isotypes: MO!, NY!, US!, VEN).</comment></tp:nomenclature-citation><tp:nomenclature-citation><tp:taxon-name>Isidrogalvia duidae</tp:taxon-name><comment> (Steyerm.) Cruden, Syst. Bot. 16 (2): 278. 1991. Type: Based on <italic><tp:taxon-name>Tofieldia duidae</tp:taxon-name></italic> Steyerm.</comment></tp:nomenclature-citation></tp:nomenclature-citation-list></tp:nomenclature><tp:treatment-sec sec-type="Type"><title>Type.</title><p>Based on <italic><tp:taxon-name>Tofieldia duidae</tp:taxon-name></italic> Steyerm.</p></tp:treatment-sec><tp:treatment-sec sec-type="Distribution"><title>Distribution</title><p>(<xref ref-type="fig" rid="F1">Fig. 1</xref>). Endemic to the Guayana Highlands of Venezuela (Amazonas and Bolívar states) where it is known only from two tepuis (Cerros Duida and Jáua); 1000–2100 m.</p><fig id="F1" position="float" orientation="portrait"><label>Figure 1.</label><caption><p>Distribution of <italic><tp:taxon-name>Harperocallis</tp:taxon-name></italic>.</p></caption><graphic xmlns:xlink="http://www.w3.org/1999/xlink" xlink:href="PhytoKeys-021-037-g001.jpg" position="float" orientation="portrait" xlink:type="simple"/></fig></tp:treatment-sec><tp:treatment-sec sec-type="Representative specimens"><title>Representative specimens.</title><p><bold>VENEZUELA</bold>. <bold>Amazonas:</bold> Mpio. Atabapo, Parque Nacional Duida-Marahuaka, Macizo del Duida, 2100 m, Apr 1991, <italic>A. Fernández et al. 8094</italic> (US); Cerro Duida, río Cunucunuma, 1000–1100 m, 18 Nov 1950, <italic>B. Maguire et al. 29515</italic> (NY); along upper Caño Culebra, 1500–1600 m, 21 Nov 1950, <italic>B. Maguire et al. 29616</italic> (NY, US). <bold>Bolívar:</bold> Meseta de Jáua, Cerro Jáua, cumbre de la porción Central-Occidental de la Meseta, 1922–2100 m, 22–27 Mar 1967, <italic>J.A. Steyermark 97899</italic> (NY).</p></tp:treatment-sec></tp:taxon-treatment>
