# Supplementary material for: A synopsis of Harperocallis (Tofieldiaceae, Alismatales) with ten new combinations
Source: PhytoKeys. 2013 May 9;(21):37–52. doi: 10.3897/phytokeys.21.4859 (PMC3689118; doi:10.3897/phytokeys.21.4859)
Supplement: XML Treatment for Harperocallis falcata [file phytokeys.21.4859-treatment3.xml]

<!DOCTYPE tp:taxon-treatment
  PUBLIC "-//TaxonX//DTD Taxonomic Treatment Publishing DTD v0 20100105//EN" "tax-treatment-NSO.dtd">
<tp:taxon-treatment xmlns:tp="http://www.plazi.org/taxpub"><tp:treatment-meta><mixed-citation publication-type="journal"><person-group><name><surname>Campbell</surname><given-names>Lisa M.</given-names></name><name><surname>Dorr</surname><given-names>Laurence J.</given-names></name></person-group><article-title>A synopsis of 
                    <italic>Harperocallis</italic> (Tofieldiaceae, Alismatales) with ten new combinations</article-title><source>PhytoKeys</source><day>9</day><month>5</month><year>2013</year><volume>2013</volume><issue>21</issue><fpage>37</fpage><lpage>52</lpage><pub-id pub-id-type="doi">10.3897/phytokeys.21.4859</pub-id></mixed-citation></tp:treatment-meta><tp:nomenclature><tp:taxon-name>
                        <tp:taxon-name-part taxon-name-part-type="genus">Harperocallis</tp:taxon-name-part>
                        <tp:taxon-name-part taxon-name-part-type="species">falcata</tp:taxon-name-part>
                    <object-id xmlns:xlink="http://www.w3.org/1999/xlink" xlink:type="simple">urn:lsid:ipni.org:names:77128358-1</object-id>
								<object-id xmlns:xlink="http://www.w3.org/1999/xlink" xlink:type="simple">http://species-id.net/wiki/Harperocallis_falcata</object-id>
								</tp:taxon-name><tp:taxon-authority>(Ruiz &amp; Pav.) L.M. Campb. &amp; Dorr</tp:taxon-authority><tp:taxon-status xmlns:xlink="http://www.w3.org/1999/xlink" xlink:type="simple">comb. nov.</tp:taxon-status><tp:nomenclature-citation-list><tp:nomenclature-citation><tp:taxon-name>Isidrogalvia falcata</tp:taxon-name><comment> Ruiz &amp; Pav., Fl. Peruv. 3: 69, t. 302b. 1802. Type: Peru. de Pillao [sic], <italic>H. Ruiz &amp; J.A. Pavon s.n</italic>. (lectotype: MA [MA810531!], F-negative no. 29435 (F!, MO!), selected by <xref ref-type="bibr" rid="B5">Cruden, 1991</xref>; possible isolectotypes: BC [BC872749!], BM [BM000938089!], MA [MA810498!, MA [MA810530!]).</comment></tp:nomenclature-citation><tp:nomenclature-citation><tp:taxon-name>Tofieldia falcata</tp:taxon-name><comment> (Ruiz &amp; Pav.) Pers., Syn. Pl. 1: 399. 1805. <!--PageBreak-->Type: Based on <italic><tp:taxon-name>Isidrogalvia falcata</tp:taxon-name></italic> Ruiz &amp; Pav.</comment></tp:nomenclature-citation><tp:nomenclature-citation><tp:taxon-name>Tofieldia falcata</tp:taxon-name><comment> (Ruiz &amp; Pav.) Willd., Ges. Naturf. Freunde Berlin Mag. Neuesten Entdeck. Gesammten Naturk. 2: 29. 1808, comb. illeg. Type: Based on <italic><tp:taxon-name>Isidrogalvia falcata</tp:taxon-name></italic> Ruiz &amp; Pav.</comment></tp:nomenclature-citation><tp:nomenclature-citation><tp:taxon-name>Narthecium falcatum</tp:taxon-name><comment> (Ruiz &amp; Pav.) Poir., Encycl., Suppl. 4: 61. 1816. Type: Based on <italic><tp:taxon-name>Isidrogalvia falcata</tp:taxon-name></italic> Ruiz &amp; Pav.</comment></tp:nomenclature-citation><tp:nomenclature-citation><tp:taxon-name>Asphodeleris falcata</tp:taxon-name><comment> (Ruiz &amp; Pav.) Kuntze, Revis. Gen. Pl. 2: 706. 1891. Type: Based on <italic><tp:taxon-name>Isidrogalvia falcata</tp:taxon-name></italic> Ruiz &amp; Pav.</comment></tp:nomenclature-citation><tp:nomenclature-citation><tp:taxon-name>Tofieldia flexuosa</tp:taxon-name><comment> Willd., Ges. Naturf. Freunde Berlin Mag. Neuesten Entdeck. Gesammten Naturk. 2: 28. 1808. Type: Peru [Ecuador?]. <italic>F.W.H.A. von Humboldt &amp; A.J.A. Bonpland 3383</italic> (holotype: B-W [B-W-07103-01 0!]; isotypes: GH-fragm., P [P02137266!]).</comment></tp:nomenclature-citation><tp:nomenclature-citation><tp:taxon-name>Tofieldia frigida</tp:taxon-name><comment> Kunth in H.B.K., Nov. Gen. Sp. [quarto ed.] 1: 267. 1815 [1816]; Ibid. [folio ed.] 1: 213. 1815 [1816]. Type: Peru [Ecuador?]. <italic>F.W.H.A. von Humboldt &amp; A.J.A. Bonpland 3383</italic> (neotype, here designated: B-W [B-W-07103-01 0!]; isoneotypes: GH-fragm., P [P02137266!]).</comment></tp:nomenclature-citation></tp:nomenclature-citation-list></tp:nomenclature><tp:treatment-sec sec-type="Type"><title>Type.</title><p>Based on <italic><tp:taxon-name>Isidrogalvia falcata</tp:taxon-name></italic> Ruiz &amp; Pav.</p></tp:treatment-sec><tp:treatment-sec sec-type="Distribution"><title>Distribution</title><p>(<xref ref-type="fig" rid="F1">Fig. 1</xref>). The Andes of Ecuador (Azuay, Cañar, Loja, Morona-Santiago, and Zamora-Chinchipe provinces) and Peru (Amazonas, Cajamarca, Cusco, Huánuco, Junín, and Pasco regions); 2300–3860 m.</p></tp:treatment-sec><tp:treatment-sec sec-type="Representative specimens"><title>Representative specimens.</title><p><bold>ECUADOR. Azuay:</bold> Cordillera Oriental, alrededores del Páramo de Patococha entre Gualaceo y Limon, 3400–3450 m, 6–7 Aug 1959, <italic>H.G. Barclay &amp; P. Juajibioy 8632</italic> (MO, NY); Km 85 on Pan American Highway N of Loja, 2850–2950 m, 3 May 1973, <italic>L. Holm-Nielsen et al. 4815</italic> (MO, NY); Hac. Horta-Naque, 3100 m, 11 Jun 1946, <italic>H.N. Moldenke 869</italic> (NY). <bold>Cañar:</bold> Cerro Yanguán NE of Pindilig, 3100 m, 13 Dec 1980, <italic>L.B. Holm-Nielsen et al. 29300</italic> (MO, NY). <bold>Loja:</bold> Loma de Oro at Panamerican Highway, 3300 m, 2 Jan 1981, <italic>H. Balslev 1382</italic> (MO, NY, US); Yangana–Zumba road Km 15–20, N slopes of Cordillera de Sabanilla, 2550 m, 31 Dec 1980, <italic>H. Balslev 1298</italic> (NY). <bold>Loja/Zamora-Chinchipe:</bold> Parque Nacional Podocarpus, crest of the Cordillera de los Andes E and SE of Nudo de Cajanuma, s.d., <italic>B. Øllgaard 90768</italic> (NY). <bold>Morona/Santiago:</bold> Gualaceo–Sigsig–Gualaquiza road, SSE of Sigsig, <named-content xmlns:xlink="http://www.w3.org/1999/xlink" content-type="dwc:verbatimCoordinates" xlink:type="simple">03°11'S, 78°40'W</named-content>, ca. 2900–3090 m, 3 Dec 1990, <italic>J.L. Luteyn et al. 14287</italic> (NY). <bold>PERU. Amazonas:</bold> Prov. Chachapoyas: Cerca a Calla-Calla, siguiendo la ruta a Leymebamba–Balsas, 3860 m, 18 Dec 1992, <italic>I. Sanchez Vega &amp; J. Tanta 6481</italic> (US); Cerros [de] Calla Calla, east side, 19 km above Leimebamba [sic] on the road to Balsas, 3100 m, 4 Jun 1964, <italic>P.C. Hutchinson &amp; J.K. Wright 5510</italic> (NY, US). <bold>Cajamarca:</bold> Prov. Cutervo: 2350 m, 22 Jun 1992, <italic>I. Sanchez Vega &amp; A. Miranda 6265</italic> (NY).</p></tp:treatment-sec><tp:treatment-sec sec-type="Notes"><title>Notes.</title><p>When compared to its present on-line image (<ext-link xmlns:xlink="http://www.w3.org/1999/xlink" ext-link-type="uri" xlink:href="http://plants.jstor.org/specimen/ma810531" xlink:type="simple">http://plants.jstor.org/specimen/ma810531</ext-link>), a photograph (F-negative no. 29435) of the lectotype of <!--PageBreak--><italic><tp:taxon-name>Isidrogalvia falcata</tp:taxon-name></italic> taken by J. Francis Macbride of the Field Museum before World War II shows that the original label (“<italic><tp:taxon-name>Isidrogalvia falcata</tp:taxon-name></italic> Sp. Pl. Fl. Per. de Pillao”) was moved from the center of the specimen to the lower left-hand corner.</p><p><italic><tp:taxon-name>Tofieldia frigida</tp:taxon-name></italic> was based on a collection or collections made by F.W.H.A. von Humboldt &amp; A.J.A. Bonpland in Ecuador (“Crescit in frigidis regni Quitensis inter Loxam et pagum Ona, in summis montibus Saraguri, et Alpachacae, alt. 1200–1400 hexap, … Floret Decembri.”). While no material with this name was found in Paris (P-Bonpl.) (<xref ref-type="bibr" rid="B27">Stauffer et al. 2012</xref>), the type specimen of <italic><tp:taxon-name>Tofieldia flexuosa</tp:taxon-name></italic> in B-W is annotated as <italic><tp:taxon-name>Isidrogalvis</tp:taxon-name></italic> [sic] <italic>frigida</italic> Klotzsch, nom. nud. This strongly supports that the names <italic><tp:taxon-name>Tofieldia frigida</tp:taxon-name></italic> and <italic><tp:taxon-name>Tofieldia flexuosa</tp:taxon-name></italic> are based on the same gathering (i.e., <italic>F.W.H.A. von Humboldt &amp; A.J.A. Bonpland 3383</italic>) and we have selected this collection to neotypify the name <italic><tp:taxon-name>Tofieldia frigida</tp:taxon-name></italic>.</p><!--PageBreak--></tp:treatment-sec><tp:treatment-sec><!--Section generated to contain objects referenced in tp:taxon-treatment.--><fig id="F1" position="float" orientation="portrait"><label>Figure 1.</label><caption><p>Distribution of <italic><tp:taxon-name>Harperocallis</tp:taxon-name></italic>.</p></caption><graphic xmlns:xlink="http://www.w3.org/1999/xlink" xlink:href="PhytoKeys-021-037-g001.jpg" position="float" orientation="portrait" xlink:type="simple"/></fig></tp:treatment-sec><ref-list><ref id="B5"><mixed-citation xmlns:xlink="http://www.w3.org/1999/xlink" xlink:type="simple"><person-group><name name-style="western"><surname>Cruden</surname><given-names>RW</given-names></name></person-group> (<year>1991</year>) <source>A revision of <italic>Isidrogalvia</italic> (Liliaceae): Recognition for Ruíz &amp; Pavón’s genus. Systematic Botany 16 (2): 270–282. <ext-link ext-link-type="uri" xlink:href="http://www.jstor.org/stable/2419279" xlink:type="simple">http://www.jstor.org/stable/2419279</ext-link></source></mixed-citation></ref><ref id="B27"><mixed-citation xmlns:xlink="http://www.w3.org/1999/xlink" xlink:type="simple"><person-group><name name-style="western"><surname>Stauffer</surname><given-names>FW</given-names></name><name name-style="western"><surname>Stauffer</surname><given-names>J</given-names></name><name name-style="western"><surname>Dorr</surname><given-names>LJ</given-names></name></person-group> (<year>2012</year>) <article-title>Bonpland and Humboldt specimens, field notes, and herbaria; new insights from a study of the monocotyledons collected in Venezuela.</article-title><source>Candollea</source><volume>67</volume> (<issue>1</issue>): <fpage>75</fpage>-<lpage>130</lpage>.</mixed-citation></ref></ref-list></tp:taxon-treatment>
