# Supplementary material for: A synopsis of Harperocallis (Tofieldiaceae, Alismatales) with ten new combinations
Source: PhytoKeys. 2013 May 9;(21):37–52. doi: 10.3897/phytokeys.21.4859 (PMC3689118; doi:10.3897/phytokeys.21.4859)
Supplement: XML Treatment for Harperocallis flava [file phytokeys.21.4859-treatment4.xml]

<!DOCTYPE tp:taxon-treatment
  PUBLIC "-//TaxonX//DTD Taxonomic Treatment Publishing DTD v0 20100105//EN" "tax-treatment-NSO.dtd">
<tp:taxon-treatment xmlns:tp="http://www.plazi.org/taxpub"><tp:treatment-meta><mixed-citation publication-type="journal"><person-group><name><surname>Campbell</surname><given-names>Lisa M.</given-names></name><name><surname>Dorr</surname><given-names>Laurence J.</given-names></name></person-group><article-title>A synopsis of 
                    <italic>Harperocallis</italic> (Tofieldiaceae, Alismatales) with ten new combinations</article-title><source>PhytoKeys</source><day>9</day><month>5</month><year>2013</year><volume>2013</volume><issue>21</issue><fpage>37</fpage><lpage>52</lpage><pub-id pub-id-type="doi">10.3897/phytokeys.21.4859</pub-id></mixed-citation></tp:treatment-meta><tp:nomenclature><tp:taxon-name>
                        <tp:taxon-name-part taxon-name-part-type="genus">Harperocallis</tp:taxon-name-part>
                        <tp:taxon-name-part taxon-name-part-type="species">flava</tp:taxon-name-part>
                    <object-id xmlns:xlink="http://www.w3.org/1999/xlink" xlink:type="simple">http://species-id.net/wiki/Harperocallis_flava</object-id>
								</tp:taxon-name><tp:taxon-authority>McDaniel, J. Arnold Arbor. 49 (1): 38, figs 1, 2. 1968.</tp:taxon-authority><xref ref-type="fig" rid="F2">Fig. 2A, B</xref><tp:nomenclature-citation-list><tp:nomenclature-citation><tp:taxon-name>Isidrogalvia flava</tp:taxon-name><comment> (McDaniel) Remizowa et al., Taxon 60 (4): 1092. 2011. Type: Based on <italic><tp:taxon-name>Harperocallis flava</tp:taxon-name></italic> McDaniel.</comment></tp:nomenclature-citation></tp:nomenclature-citation-list></tp:nomenclature><tp:treatment-sec sec-type="Type"><title>Type.</title><p>U.S.A. Florida: Franklin Co: 2.2 miles south of Sumatra, 11 May 1965, <italic>S. McDaniel 6205</italic> (holotype: A; isotypes: BM, DUKE, FLAS [FLAS-97596!], FSU [000004217!], GA, M!, MO!, NCU, NY!, PH [00013616!], SMU [<xref ref-type="bibr" rid="B3">BRIT </xref>23682], US-not found).</p></tp:treatment-sec><tp:treatment-sec sec-type="Distribution"><title>Distribution</title><p>(<xref ref-type="fig" rid="F1">Fig. 1</xref>). Endemic to the southeastern U.S.A. where it is known only from the Apalachicola River lowlands on the Coastal Plain of the Florida panhandle (Bay, Franklin, and Liberty counties).</p></tp:treatment-sec><tp:treatment-sec sec-type="Representative specimens"><title>Representative specimens.</title><p><bold>U.S.A. Florida:</bold> Bay Co.: North of highway 22 and east of Star Avenue, 16 May 2003, <italic>L. Keppner 37</italic> (FSU [000081383]). Franklin Co.: 15 May 1978, <italic>A.F. Clewell s.n</italic>. (FSU [000004215]; 25 May 1979, <italic>L.C. Anderson 4875</italic> (FSU [000004220]). Liberty Co.: North side of turn in Route 65, 1.8 miles southwest of Wilma, 8 air miles north of Sumatra, 1 May 1986, <italic>L.C. Anderson 9287</italic> (FSU [000004223], NY); 12 May 1982, <italic>A. Gholson, Jr. et al. 9699</italic> (FLAS [FLAS-168245], FSU [000001249]); 19 Oct 2005, <italic>L.C. Anderson et al. 23047</italic> (FSU [000037492]). <bold>District of Columbia:</bold> U.S. Botanic Garden, Washington, cultivated from Florida, 7 Jul 2007, <italic>L.M. Campbell 1045</italic> (NY).</p><fig id="F2" position="float" orientation="portrait"><label>Figure 2.</label><caption><p>Habit and habitats of <italic><tp:taxon-name>Harperocallis</tp:taxon-name></italic>. <italic><tp:taxon-name>Harperocallis flava</tp:taxon-name></italic>. <bold>A</bold> Flower (note the peduncular bract, pronounced connective, and tuberculate ovary) <bold>B</bold> Habitat. <italic><tp:taxon-name>Harperocallis robustior</tp:taxon-name></italic>. <bold>C</bold> Inflorescence <bold>D</bold> Habit and habitat. <italic><tp:taxon-name>Harperocallis schomburgkiana</tp:taxon-name></italic>. <bold>E</bold> Flower <bold>F</bold> Leaves. (A, unvouchered, photograph A.R. Schotz; B, photograph G. Anglin, C, D <italic>B. Stergios et al. 20368</italic> (PORT), photograph K.J. Wurdack; E, F <italic>K.J. Wurdack et al. 5636</italic> (US), photograph K.J. Wurdack).</p></caption><graphic xmlns:xlink="http://www.w3.org/1999/xlink" xlink:href="PhytoKeys-021-037-g002.jpg" position="float" orientation="portrait" xlink:type="simple"/></fig></tp:treatment-sec><tp:treatment-sec sec-type="Note"><title>Note.</title><p><xref ref-type="bibr" rid="B30">Zomlefer (1997)</xref> provides a complete description and detailed illustration of <italic><tp:taxon-name>Harperocallis flava</tp:taxon-name></italic>.</p><p>A search of the collection and accession records of the U.S. National Herbarium (US) indicates that not all of the herbaria <xref ref-type="bibr" rid="B14">McDaniel (1968)</xref> listed in his protologue have isotypes accessioned.</p></tp:treatment-sec><tp:treatment-sec><!--Section generated to contain objects referenced in tp:taxon-treatment.--><fig id="F1" position="float" orientation="portrait"><label>Figure 1.</label><caption><p>Distribution of <italic><tp:taxon-name>Harperocallis</tp:taxon-name></italic>.</p></caption><graphic xmlns:xlink="http://www.w3.org/1999/xlink" xlink:href="PhytoKeys-021-037-g001.jpg" position="float" orientation="portrait" xlink:type="simple"/></fig></tp:treatment-sec><ref-list><ref id="B3"><mixed-citation xmlns:xlink="http://www.w3.org/1999/xlink" xlink:type="simple"><person-group><name name-style="western"><surname>BRIT</surname><given-names>Virtual Herbarium</given-names></name></person-group><source>Atrium Biodiversity Information System for the Botanical Research Institute of Texas. <ext-link ext-link-type="uri" xlink:href="http://atrium.brit.org" xlink:type="simple">http://atrium.brit.org</ext-link> [accessed on 16 April 2013]</source></mixed-citation></ref><ref id="B30"><mixed-citation xmlns:xlink="http://www.w3.org/1999/xlink" xlink:type="simple"><person-group><name name-style="western"><surname>Zomlefer</surname><given-names>WB</given-names></name></person-group> (<year>1997</year>) <article-title>The genera of Tofieldiaceae in the southeastern United States.</article-title><source>Harvard Papers in Botany</source><volume>2</volume> (<issue>2</issue>): <fpage>179</fpage>-<lpage>194</lpage>.</mixed-citation></ref><ref id="B14"><mixed-citation xmlns:xlink="http://www.w3.org/1999/xlink" xlink:type="simple"><person-group><name name-style="western"><surname>McDaniel</surname><given-names>S</given-names></name></person-group> (<year>1968</year>) <article-title><italic>Harperocallis</italic>, a new genus of the Liliaceae from Florida.</article-title><source>Journal of the Arnold Arboretum</source><volume>49</volume> (<issue>1</issue>): <fpage>35</fpage>-<lpage>40</lpage>.</mixed-citation></ref></ref-list></tp:taxon-treatment>
