# Supplementary material for: A synopsis of Harperocallis (Tofieldiaceae, Alismatales) with ten new combinations
Source: PhytoKeys. 2013 May 9;(21):37–52. doi: 10.3897/phytokeys.21.4859 (PMC3689118; doi:10.3897/phytokeys.21.4859)
Supplement: XML Treatment for Harperocallis longiflora [file phytokeys.21.4859-treatment5.xml]

<!DOCTYPE tp:taxon-treatment
  PUBLIC "-//TaxonX//DTD Taxonomic Treatment Publishing DTD v0 20100105//EN" "tax-treatment-NSO.dtd">
<tp:taxon-treatment xmlns:tp="http://www.plazi.org/taxpub"><tp:treatment-meta><mixed-citation publication-type="journal"><person-group><name><surname>Campbell</surname><given-names>Lisa M.</given-names></name><name><surname>Dorr</surname><given-names>Laurence J.</given-names></name></person-group><article-title>A synopsis of 
                    <italic>Harperocallis</italic> (Tofieldiaceae, Alismatales) with ten new combinations</article-title><source>PhytoKeys</source><day>9</day><month>5</month><year>2013</year><volume>2013</volume><issue>21</issue><fpage>37</fpage><lpage>52</lpage><pub-id pub-id-type="doi">10.3897/phytokeys.21.4859</pub-id></mixed-citation></tp:treatment-meta><tp:nomenclature><tp:taxon-name>
                        <tp:taxon-name-part taxon-name-part-type="genus">Harperocallis</tp:taxon-name-part>
                        <tp:taxon-name-part taxon-name-part-type="species">longiflora</tp:taxon-name-part>
                    <object-id xmlns:xlink="http://www.w3.org/1999/xlink" xlink:type="simple">urn:lsid:ipni.org:names:77128360-1</object-id>
								<object-id xmlns:xlink="http://www.w3.org/1999/xlink" xlink:type="simple">http://species-id.net/wiki/Harperocallis_longiflora</object-id>
								</tp:taxon-name><tp:taxon-authority>(Rusby) L.M. Campb. &amp; Dorr</tp:taxon-authority><tp:taxon-status xmlns:xlink="http://www.w3.org/1999/xlink" xlink:type="simple">comb. nov.</tp:taxon-status><tp:nomenclature-citation-list><tp:nomenclature-citation><tp:taxon-name>Asagraea longiflora</tp:taxon-name><comment> Rusby, Bull. New York Bot. Gard. 6 (22): 491. 1910. Type: Bolivia. La Paz: Franz Tamayo: Near Apolo, ca. 1785 m, 24 Jul 1902, <italic>R.S. Williams 1471</italic> (holotype: NY!).</comment></tp:nomenclature-citation><tp:nomenclature-citation><tp:taxon-name>Isidrogalvia longiflora</tp:taxon-name><comment> (Rusby) Cruden &amp; Dorr, Brittonia 44 (3): 368. 1992.</comment></tp:nomenclature-citation></tp:nomenclature-citation-list></tp:nomenclature><tp:treatment-sec sec-type="Type"><title>Type.</title><p>Based on <italic><tp:taxon-name>Asagraea longiflora</tp:taxon-name></italic> Rusby</p></tp:treatment-sec><tp:treatment-sec sec-type="Distribution"><title>Distribution</title><p>(<xref ref-type="fig" rid="F1">Fig. 1</xref>). Known only from the type locality and vicinity in Bolivia (La Paz department); 1785–2000 m.</p><!--PageBreak--><!--PageBreak--></tp:treatment-sec><tp:treatment-sec sec-type="Representative specimen"><title>Representative specimen.</title><p><bold>Bolivia. La Paz:</bold> Franz Tamayo: Senda Apolo–San José de Uchupiamonas, último arroyo antes de río Huacataya, 1958 m, 8 Oct 2002, <italic>C. Maldonado et al. 3138</italic> (MO).</p></tp:treatment-sec><tp:treatment-sec sec-type="Note"><title>Note.</title><p>Another recent collection, <italic>C. Maldonado et al. 3121</italic>, from the same locality at a slightly higher elevation (2000 m) is reported to be at LPB (see <xref ref-type="bibr" rid="B17">Missouri Botanical Garden 2013</xref>).</p></tp:treatment-sec><tp:treatment-sec><!--Section generated to contain objects referenced in tp:taxon-treatment.--><fig id="F1" position="float" orientation="portrait"><label>Figure 1.</label><caption><p>Distribution of <italic><tp:taxon-name>Harperocallis</tp:taxon-name></italic>.</p></caption><graphic xmlns:xlink="http://www.w3.org/1999/xlink" xlink:href="PhytoKeys-021-037-g001.jpg" position="float" orientation="portrait" xlink:type="simple"/></fig></tp:treatment-sec><ref-list><ref id="B17"><mixed-citation xmlns:xlink="http://www.w3.org/1999/xlink" xlink:type="simple"><person-group><name name-style="western"><surname>Missouri</surname><given-names>Botanical Garden</given-names></name></person-group> (<year>2013</year>) <source>Tropicos.org. Missouri Botanical Garden. <ext-link ext-link-type="uri" xlink:href="http://www.tropicos.org" xlink:type="simple">http://www.tropicos.org</ext-link> [accessed 6 February 2013]</source></mixed-citation></ref></ref-list></tp:taxon-treatment>
