# Supplementary material for: A synopsis of Harperocallis (Tofieldiaceae, Alismatales) with ten new combinations
Source: PhytoKeys. 2013 May 9;(21):37–52. doi: 10.3897/phytokeys.21.4859 (PMC3689118; doi:10.3897/phytokeys.21.4859)
Supplement: XML Treatment for Harperocallis neblinae [file phytokeys.21.4859-treatment6.xml]

<!DOCTYPE tp:taxon-treatment
  PUBLIC "-//TaxonX//DTD Taxonomic Treatment Publishing DTD v0 20100105//EN" "tax-treatment-NSO.dtd">
<tp:taxon-treatment xmlns:tp="http://www.plazi.org/taxpub"><tp:treatment-meta><mixed-citation publication-type="journal"><person-group><name><surname>Campbell</surname><given-names>Lisa M.</given-names></name><name><surname>Dorr</surname><given-names>Laurence J.</given-names></name></person-group><article-title>A synopsis of 
                    <italic>Harperocallis</italic> (Tofieldiaceae, Alismatales) with ten new combinations</article-title><source>PhytoKeys</source><day>9</day><month>5</month><year>2013</year><volume>2013</volume><issue>21</issue><fpage>37</fpage><lpage>52</lpage><pub-id pub-id-type="doi">10.3897/phytokeys.21.4859</pub-id></mixed-citation></tp:treatment-meta><tp:nomenclature><tp:taxon-name>
                        <tp:taxon-name-part taxon-name-part-type="genus">Harperocallis</tp:taxon-name-part>
                        <tp:taxon-name-part taxon-name-part-type="species">neblinae</tp:taxon-name-part>
                    <object-id xmlns:xlink="http://www.w3.org/1999/xlink" xlink:type="simple">urn:lsid:ipni.org:names:77128371-1</object-id>
								<object-id xmlns:xlink="http://www.w3.org/1999/xlink" xlink:type="simple">http://species-id.net/wiki/Harperocallis_neblinae</object-id>
								</tp:taxon-name><tp:taxon-authority>(Steyerm. ex L.M. Campb.) L.M. Campb. &amp; Dorr</tp:taxon-authority><tp:taxon-status xmlns:xlink="http://www.w3.org/1999/xlink" xlink:type="simple">comb. nov.</tp:taxon-status><tp:nomenclature-citation-list><tp:nomenclature-citation><tp:taxon-name>Isidrogalvia neblinae</tp:taxon-name><comment> Steyerm. ex L.M. Campb., Harvard Pap. Bot. 15 (1): 52, fig. 1. 2010. Type: Venezuela. Amazonas: Cerro de la Neblina, altiplanicie en la cumbre del brazo noroccidental, al norte del campamento base a lo largo del Río Mawarinuma, afluente del Río Baria, 1880 m, 7–8 Feb 1984, <italic>J.A. Steyermark &amp; J.L. Luteyn 129828</italic> (holotype: VEN!; isotype: MO!).</comment></tp:nomenclature-citation></tp:nomenclature-citation-list></tp:nomenclature><tp:treatment-sec sec-type="Type"><title>Type.</title><p>Based on <italic><tp:taxon-name>Isidrogalvia neblinae</tp:taxon-name></italic> Steyerm. ex L.M. Campb.</p></tp:treatment-sec><tp:treatment-sec sec-type="Distribution"><title>Distribution</title><p>(<xref ref-type="fig" rid="F1">Fig. 1</xref>). Known only from Cerro de la Neblina in the Guayana Highlands of Venezuela (Amazonas state); 1700–2100 m. This species is expected to occur also in the Brazilian part of the massif (Amazonas state).</p></tp:treatment-sec><tp:treatment-sec sec-type="Representative specimens"><title>Representative specimens.</title><p><bold>VENEZUELA. Amazonas</bold>: Mpio. Río Negro, Cerro de la Neblina, altiplanicie en la cumbre del brazo noroccidental, al norte del campamento base a lo largo del Río Mawarinuma, afluente del Río Baria, aprox. 0°52–53'N; 66°05'W, 1880 m, 7–8 Feb 1984, <italic>J.A. Steyermark &amp; J.L. Luteyn</italic> 129828-A (VEN-unicate); 4–6 km northeast of Cumbre Camp, 2100 m, 20 Nov 1957, <italic>B. Maguire et al. 42154</italic> (NY); Ridge at divide between Brazil and Venezuela, 26 km east-northeast of Neblina base camp, ca. <named-content xmlns:xlink="http://www.w3.org/1999/xlink" content-type="dwc:verbatimCoordinates" xlink:type="simple">0°53'N, 65°56'W</named-content>, 2000 m, 15 Apr 1984, <italic>T. Plowman &amp; W.W. Thomas 13594</italic> (F).</p></tp:treatment-sec><tp:treatment-sec><!--Section generated to contain objects referenced in tp:taxon-treatment.--><fig id="F1" position="float" orientation="portrait"><label>Figure 1.</label><caption><p>Distribution of <italic><tp:taxon-name>Harperocallis</tp:taxon-name></italic>.</p></caption><graphic xmlns:xlink="http://www.w3.org/1999/xlink" xlink:href="PhytoKeys-021-037-g001.jpg" position="float" orientation="portrait" xlink:type="simple"/></fig></tp:treatment-sec></tp:taxon-treatment>
