# Supplementary material for: A synopsis of Harperocallis (Tofieldiaceae, Alismatales) with ten new combinations
Source: PhytoKeys. 2013 May 9;(21):37–52. doi: 10.3897/phytokeys.21.4859 (PMC3689118; doi:10.3897/phytokeys.21.4859)
Supplement: XML Treatment for Harperocallis robustior [file phytokeys.21.4859-treatment9.xml]

<!DOCTYPE tp:taxon-treatment
  PUBLIC "-//TaxonX//DTD Taxonomic Treatment Publishing DTD v0 20100105//EN" "tax-treatment-NSO.dtd">
<tp:taxon-treatment xmlns:tp="http://www.plazi.org/taxpub"><tp:treatment-meta><mixed-citation publication-type="journal"><person-group><name><surname>Campbell</surname><given-names>Lisa M.</given-names></name><name><surname>Dorr</surname><given-names>Laurence J.</given-names></name></person-group><article-title>A synopsis of 
                    <italic>Harperocallis</italic> (Tofieldiaceae, Alismatales) with ten new combinations</article-title><source>PhytoKeys</source><day>9</day><month>5</month><year>2013</year><volume>2013</volume><issue>21</issue><fpage>37</fpage><lpage>52</lpage><pub-id pub-id-type="doi">10.3897/phytokeys.21.4859</pub-id></mixed-citation></tp:treatment-meta><tp:nomenclature><tp:taxon-name>
                        <tp:taxon-name-part taxon-name-part-type="genus">Harperocallis</tp:taxon-name-part>
                        <tp:taxon-name-part taxon-name-part-type="species">robustior</tp:taxon-name-part>
                    <object-id xmlns:xlink="http://www.w3.org/1999/xlink" xlink:type="simple">urn:lsid:ipni.org:names:77128374-1</object-id>
								<object-id xmlns:xlink="http://www.w3.org/1999/xlink" xlink:type="simple">http://species-id.net/wiki/Harperocallis_robustior</object-id>
								</tp:taxon-name><tp:taxon-authority>(Steyerm.) L.M. Campb. &amp; Dorr</tp:taxon-authority><tp:taxon-status xmlns:xlink="http://www.w3.org/1999/xlink" xlink:type="simple">comb. nov.</tp:taxon-status><xref ref-type="fig" rid="F2">Figs 2C, D</xref><xref ref-type="fig" rid="F3">, 3</xref><tp:nomenclature-citation-list><tp:nomenclature-citation><tp:taxon-name>Tofieldia sessiliflora</tp:taxon-name><comment> var. <italic>robustior</italic> Steyerm., Fieldiana, Bot. 28 (1): 157. 1951. Type: Venezuela. Lara:Wet meadow at Las Sabanetas, above Los Aposentos, west of Humocaro Bajo, 2530 m, 5 Feb 1944, <italic>J.A. Steyermark 55291</italic> (holotype: F [F0046066F!]; isotype: NY!).</comment></tp:nomenclature-citation><tp:nomenclature-citation><tp:taxon-name>Isidrogalvia robustior</tp:taxon-name><comment> (Steyerm.) Cruden, Syst. Bot. 16 (2): 278. 1991. Type: Based on <italic><tp:taxon-name>Tofieldia sessiliflora</tp:taxon-name></italic> var. <italic>robustior</italic> Steyerm.</comment></tp:nomenclature-citation></tp:nomenclature-citation-list></tp:nomenclature><tp:treatment-sec sec-type="Type"><title>Type.</title><p>Based on <italic><tp:taxon-name>Tofieldia sessiliflora</tp:taxon-name></italic> var. <italic>robustior</italic> Steyerm.</p></tp:treatment-sec><tp:treatment-sec sec-type="Distribution"><title>Distribution</title><p>(<xref ref-type="fig" rid="F1">Fig. 1</xref>). Andes of Venezuela (Lara, Mérida, and Trujillo states); 2200–3700 m.</p></tp:treatment-sec><tp:treatment-sec sec-type="Representative specimens"><title>Representative specimens.</title><p><bold>Venezuela. Lara:</bold> Mpio. Moran, below Páramo Las Rosas, 2285–3290 m, 25 Jun 1979, <!--PageBreak--><italic>R. Liesner et al. 7965</italic> (MO, NY). <bold>Mérida:</bold> Mpio. Rangel, Cerro el Guamo, 3100–3200 m, 19 Jun 1988, <italic>L.J. Dorr &amp; L.C. Barnett 5627</italic> (NY). <bold>Trujillo:</bold> Páramo de Cachaco, 3400–3700 m, 7 Nov 1927, <italic>P. Christ 84</italic> (NY); Mpio. Boconó, Páramo de Guaramacal, ca. 3080 m, ca. <named-content xmlns:xlink="http://www.w3.org/1999/xlink" content-type="dwc:verbatimCoordinates" xlink:type="simple">9°14'N, 70°11'W</named-content>, 28 Apr 1988, <italic>L.J. Dorr et al. 4967</italic> (NY, PORT); Páramo de Guirigay, 3000 m, 22 Apr 2002, <italic>L.J. Dorr et al. 9200</italic> (NY, PORT, US); Parque Nacional Guaramacal, vertiente norte, ca. 1977–2350 m, 28 Apr 1998, <italic>B. Stergios et al. 17327</italic> (PORT-unicate); Laguna Larga via Laguna Las Parias to Laguna Eco, Páramo de Motumbo, 2400–2600 m, 15 Sep 2003, <italic>B. Stergios et al. 20368</italic> (F, MO, NY, PORT, US).</p><fig id="F3" position="float" orientation="portrait"><label>Figure 3.</label><caption><p><italic><tp:taxon-name>Harperocallis robustior</tp:taxon-name></italic>. <bold>A</bold> Habit <bold>B</bold> Leaf (detail of parallel veins and tomentose margins) <bold>C</bold> Inflorescence (detail showing peduncular and calycular bracts subtending flowers) <bold>D</bold> Peduncular bracts (detail) <bold>E</bold> Flower <bold>F</bold> Tepal (adaxial view) <bold>G</bold> Ovary (note the tuberculae) <bold>H</bold> Ovary (cross-section showing axile placentation and ovules) <bold>I</bold> Capsule (carpels separating distally). (A, I from <italic>L.J. Dorr et al. 4967</italic> (US); B–H from <italic>B. Stergios et al. 17327</italic> (PORT).</p></caption><graphic xmlns:xlink="http://www.w3.org/1999/xlink" xlink:href="PhytoKeys-021-037-g003.jpg" position="float" orientation="portrait" xlink:type="simple"/></fig></tp:treatment-sec><tp:treatment-sec><!--Section generated to contain objects referenced in tp:taxon-treatment.--><fig id="F2" position="float" orientation="portrait"><label>Figure 2.</label><caption><p>Habit and habitats of <italic><tp:taxon-name>Harperocallis</tp:taxon-name></italic>. <italic><tp:taxon-name>Harperocallis flava</tp:taxon-name></italic>. <bold>A</bold> Flower (note the peduncular bract, pronounced connective, and tuberculate ovary) <bold>B</bold> Habitat. <italic><tp:taxon-name>Harperocallis robustior</tp:taxon-name></italic>. <bold>C</bold> Inflorescence <bold>D</bold> Habit and habitat. <italic><tp:taxon-name>Harperocallis schomburgkiana</tp:taxon-name></italic>. <bold>E</bold> Flower <bold>F</bold> Leaves. (A, unvouchered, photograph A.R. Schotz; B, photograph G. Anglin, C, D <italic>B. Stergios et al. 20368</italic> (PORT), photograph K.J. Wurdack; E, F <italic>K.J. Wurdack et al. 5636</italic> (US), photograph K.J. Wurdack).</p></caption><graphic xmlns:xlink="http://www.w3.org/1999/xlink" xlink:href="PhytoKeys-021-037-g002.jpg" position="float" orientation="portrait" xlink:type="simple"/></fig><fig id="F1" position="float" orientation="portrait"><label>Figure 1.</label><caption><p>Distribution of <italic><tp:taxon-name>Harperocallis</tp:taxon-name></italic>.</p></caption><graphic xmlns:xlink="http://www.w3.org/1999/xlink" xlink:href="PhytoKeys-021-037-g001.jpg" position="float" orientation="portrait" xlink:type="simple"/></fig></tp:treatment-sec></tp:taxon-treatment>
