# Supplementary material for: A synopsis of Harperocallis (Tofieldiaceae, Alismatales) with ten new combinations
Source: PhytoKeys. 2013 May 9;(21):37–52. doi: 10.3897/phytokeys.21.4859 (PMC3689118; doi:10.3897/phytokeys.21.4859)
Supplement: XML Treatment for Harperocallis schomburgkiana [file phytokeys.21.4859-treatment10.xml]

<!DOCTYPE tp:taxon-treatment
  PUBLIC "-//TaxonX//DTD Taxonomic Treatment Publishing DTD v0 20100105//EN" "tax-treatment-NSO.dtd">
<tp:taxon-treatment xmlns:tp="http://www.plazi.org/taxpub"><tp:treatment-meta><mixed-citation publication-type="journal"><person-group><name><surname>Campbell</surname><given-names>Lisa M.</given-names></name><name><surname>Dorr</surname><given-names>Laurence J.</given-names></name></person-group><article-title>A synopsis of 
                    <italic>Harperocallis</italic> (Tofieldiaceae, Alismatales) with ten new combinations</article-title><source>PhytoKeys</source><day>9</day><month>5</month><year>2013</year><volume>2013</volume><issue>21</issue><fpage>37</fpage><lpage>52</lpage><pub-id pub-id-type="doi">10.3897/phytokeys.21.4859</pub-id></mixed-citation></tp:treatment-meta><tp:nomenclature><tp:taxon-name>
                        <tp:taxon-name-part taxon-name-part-type="genus">Harperocallis</tp:taxon-name-part>
                        <tp:taxon-name-part taxon-name-part-type="species">schomburgkiana</tp:taxon-name-part>
                    <object-id xmlns:xlink="http://www.w3.org/1999/xlink" xlink:type="simple">urn:lsid:ipni.org:names:77128375-1</object-id>
								<object-id xmlns:xlink="http://www.w3.org/1999/xlink" xlink:type="simple">http://species-id.net/wiki/Harperocallis_schomburgkiana</object-id>
								</tp:taxon-name><tp:taxon-authority>(Oliv.) L.M. Campb. &amp; Dorr</tp:taxon-authority><tp:taxon-status xmlns:xlink="http://www.w3.org/1999/xlink" xlink:type="simple">comb. nov.</tp:taxon-status><xref ref-type="fig" rid="F2">Fig. 2E, F</xref><tp:nomenclature-citation-list><tp:nomenclature-citation><tp:taxon-name>Tofieldia schomburgkiana</tp:taxon-name><comment> Oliv. in Thurn, Timehri 5: 206. 1886; [Trans. Linn. Soc., ser. 2, 2: 206, t. 49, fig. A 1–6. 1887]. Type: Venezuela. Roraima, summit, ca. 1845 m, Oct, <italic>M.R. Schomburgk s.n</italic>. (lectotype: K [K000099720!], MO [F negative 10002!], selected by <xref ref-type="bibr" rid="B5">Cruden 1991</xref>).</comment></tp:nomenclature-citation><tp:nomenclature-citation><tp:taxon-name>Isidrogalvia schomburgkiana</tp:taxon-name><comment> (Oliv.) Cruden, Syst. Bot. 16 (2): 276. 1991. Type: Based on <italic><tp:taxon-name>Tofieldia schomburgkiana</tp:taxon-name></italic> Oliv.</comment></tp:nomenclature-citation><tp:nomenclature-citation><tp:taxon-name>Isidrogalvia guianensis</tp:taxon-name><comment> Klotzsch in Ri. Schomburgk, Reis. Br.-Guiana 3: 1065. 1848 [1849], nom. nud.</comment></tp:nomenclature-citation><tp:nomenclature-citation><tp:taxon-name>Tofieldia guianensis</tp:taxon-name><comment> (Klotzsch) R. Schulze, Bot. Jahrb. Syst. 17 (3–4): 330. 1893, comb. illeg.</comment></tp:nomenclature-citation></tp:nomenclature-citation-list></tp:nomenclature><tp:treatment-sec sec-type="Type"><title>Type.</title><p>Based on <italic><tp:taxon-name>Tofieldia schomburgkiana</tp:taxon-name></italic> Oliv.</p></tp:treatment-sec><tp:treatment-sec sec-type="Distribution"><title>Distribution</title><p>(<xref ref-type="fig" rid="F1">Fig. 1</xref>). Guayana Highlands of Venezuela (Amazonas and Bolívar states) and adjacent Guyana; 1430–2800 m.</p></tp:treatment-sec><tp:treatment-sec sec-type="Representative specimens"><title>Representative specimens.</title><p><bold>GUYANA. Cuyuni-Mazaruni Region:</bold> Mt. Maringma, summit, 2110 m, 15 Jun 2004, <italic>H.D. Clarke et al</italic>. <italic>11717</italic> (MO, NY, US); Paruima, 20 km W, Waukauyengtipu, 1430 m, 18 Jul 1997, <italic>H.D. Clarke et al. 5855</italic> (NY); Below 1st escarpment (of four) of Kamakusa Mt., 0–1 mi. SW of Ducking (1st) Camp [heading] to savanna, <named-content xmlns:xlink="http://www.w3.org/1999/xlink" content-type="dwc:verbatimCoordinates" xlink:type="simple">5°45'58.9"N, 60°15'57.6"W</named-content>, 637m, 15 May 2012, <italic>K.J. Wurdack et al. 5636</italic> (US). <bold>Upper Takutu</bold>- <bold>Upper Essequibo:</bold> Mount Roraima, summit, Autumn 1898, <italic>J.J. Quelch &amp; F. McConnell 657</italic> (NY). <bold>VENEZUELA. Amazonas:</bold> Mpio. Atabapo, Cerro Marahuaca-Atuhua-Shiho, cumbre, parte aislada al Sur-Oeste del Cerro, 2450–2480 m, 9–10 Feb 1982, <italic>J.A. Steyermark et al. 124367</italic> (MO, NY), cumbre, sección noroccidental, 2500 m, 16 Feb 1981, <italic>J.A. Steyermark et al. 124393</italic> (MO, NY); Caño Sapo, summit of Mount Duida, 1920 m, Aug 1928 to Apr 1929, <italic>J.A. Steyermark 690</italic> (NY). <bold>Bolívar:</bold> Cerro Guaiquinima, Río Paragua, 1800 m, 29 Dec 1951, <italic>J.J. Wurdack 32817</italic> (MO, NY); North Valley, 1600–1700 m, 10–12 Jan 1952, <italic>J.J. Wurdack 33039</italic> (NY); macizo del Chimantá, sección nor-oriental del Acopan-tepui, 1950 m, 8–11 Feb 1985, <italic>J.J. Pipoly et al. 7207</italic> (NY).</p><!--PageBreak--></tp:treatment-sec><tp:treatment-sec><!--Section generated to contain objects referenced in tp:taxon-treatment.--><fig id="F2" position="float" orientation="portrait"><label>Figure 2.</label><caption><p>Habit and habitats of <italic><tp:taxon-name>Harperocallis</tp:taxon-name></italic>. <italic><tp:taxon-name>Harperocallis flava</tp:taxon-name></italic>. <bold>A</bold> Flower (note the peduncular bract, pronounced connective, and tuberculate ovary) <bold>B</bold> Habitat. <italic><tp:taxon-name>Harperocallis robustior</tp:taxon-name></italic>. <bold>C</bold> Inflorescence <bold>D</bold> Habit and habitat. <italic><tp:taxon-name>Harperocallis schomburgkiana</tp:taxon-name></italic>. <bold>E</bold> Flower <bold>F</bold> Leaves. (A, unvouchered, photograph A.R. Schotz; B, photograph G. Anglin, C, D <italic>B. Stergios et al. 20368</italic> (PORT), photograph K.J. Wurdack; E, F <italic>K.J. Wurdack et al. 5636</italic> (US), photograph K.J. Wurdack).</p></caption><graphic xmlns:xlink="http://www.w3.org/1999/xlink" xlink:href="PhytoKeys-021-037-g002.jpg" position="float" orientation="portrait" xlink:type="simple"/></fig><fig id="F1" position="float" orientation="portrait"><label>Figure 1.</label><caption><p>Distribution of <italic><tp:taxon-name>Harperocallis</tp:taxon-name></italic>.</p></caption><graphic xmlns:xlink="http://www.w3.org/1999/xlink" xlink:href="PhytoKeys-021-037-g001.jpg" position="float" orientation="portrait" xlink:type="simple"/></fig></tp:treatment-sec><ref-list><ref id="B5"><mixed-citation xmlns:xlink="http://www.w3.org/1999/xlink" xlink:type="simple"><person-group><name name-style="western"><surname>Cruden</surname><given-names>RW</given-names></name></person-group> (<year>1991</year>) <source>A revision of <italic>Isidrogalvia</italic> (Liliaceae): Recognition for Ruíz &amp; Pavón’s genus. Systematic Botany 16 (2): 270–282. <ext-link ext-link-type="uri" xlink:href="http://www.jstor.org/stable/2419279" xlink:type="simple">http://www.jstor.org/stable/2419279</ext-link></source></mixed-citation></ref></ref-list></tp:taxon-treatment>
