# Supplementary material for: A synopsis of Harperocallis (Tofieldiaceae, Alismatales) with ten new combinations
Source: PhytoKeys. 2013 May 9;(21):37–52. doi: 10.3897/phytokeys.21.4859 (PMC3689118; doi:10.3897/phytokeys.21.4859)
Supplement: XML Treatment for Harperocallis sessiliflora [file phytokeys.21.4859-treatment11.xml]

<!DOCTYPE tp:taxon-treatment
  PUBLIC "-//TaxonX//DTD Taxonomic Treatment Publishing DTD v0 20100105//EN" "tax-treatment-NSO.dtd">
<tp:taxon-treatment xmlns:tp="http://www.plazi.org/taxpub"><tp:treatment-meta><mixed-citation publication-type="journal"><person-group><name><surname>Campbell</surname><given-names>Lisa M.</given-names></name><name><surname>Dorr</surname><given-names>Laurence J.</given-names></name></person-group><article-title>A synopsis of 
                    <italic>Harperocallis</italic> (Tofieldiaceae, Alismatales) with ten new combinations</article-title><source>PhytoKeys</source><day>9</day><month>5</month><year>2013</year><volume>2013</volume><issue>21</issue><fpage>37</fpage><lpage>52</lpage><pub-id pub-id-type="doi">10.3897/phytokeys.21.4859</pub-id></mixed-citation></tp:treatment-meta><tp:nomenclature><tp:taxon-name>
                        <tp:taxon-name-part taxon-name-part-type="genus">Harperocallis</tp:taxon-name-part>
                        <tp:taxon-name-part taxon-name-part-type="species">sessiliflora</tp:taxon-name-part>
                    <object-id xmlns:xlink="http://www.w3.org/1999/xlink" xlink:type="simple">urn:lsid:ipni.org:names:77128376-1</object-id>
								<object-id xmlns:xlink="http://www.w3.org/1999/xlink" xlink:type="simple">http://species-id.net/wiki/Harperocallis_sessiliflora</object-id>
								</tp:taxon-name><tp:taxon-authority>(Hook.) L.M. Campb. &amp; Dorr</tp:taxon-authority><tp:taxon-status xmlns:xlink="http://www.w3.org/1999/xlink" xlink:type="simple">comb. nov.</tp:taxon-status><tp:nomenclature-citation-list><tp:nomenclature-citation><tp:taxon-name>Tofieldia sessiliflora</tp:taxon-name><comment> Hook., Icones Pl., ser. 2, 7: t. 691. 1844. Type: Colombia.“Andes of New Grenada,” 1842–3, <italic>J.J. Linden 410</italic> pro parte (lectotype: K, selected by Cruden, 1991; isolectotype: BM [BM000938091!]).</comment></tp:nomenclature-citation><tp:nomenclature-citation><tp:taxon-name>Asphodeleris sessiliflora</tp:taxon-name><comment> (Hook.) Kuntze, Revis. Gen. Pl. 2: 706. 1891. Type: Based on <italic><tp:taxon-name>Tofieldia sessiliflora</tp:taxon-name></italic> Hook.</comment></tp:nomenclature-citation><tp:nomenclature-citation><tp:taxon-name>Isidrogalvia sessiliflora</tp:taxon-name><comment> (Hook.) Cruden, Syst. Bot. 16 (2): 279. 1991. Type: Based on <italic><tp:taxon-name>Tofieldia sessiliflora</tp:taxon-name></italic> Hook.</comment></tp:nomenclature-citation><tp:nomenclature-citation><tp:taxon-name>Isidrogalvia moritziana</tp:taxon-name><comment> Klotzsch ex Baker, J. Linn. Soc., Bot. 17 (103): 489. 1879, nom. nud., pro syn.</comment></tp:nomenclature-citation><tp:nomenclature-citation><tp:taxon-name>Tofieldia moritziana</tp:taxon-name><comment> (Klotzsch ex Baker) R. Schultze, Bot. Jahrb. Syst. 17 (3–4): 330. 1893, comb. illeg.</comment></tp:nomenclature-citation></tp:nomenclature-citation-list></tp:nomenclature><tp:treatment-sec sec-type="Type"><title>Type.</title><p>Based on <italic><tp:taxon-name>Tofieldia sessiliflora</tp:taxon-name></italic> Hook.</p></tp:treatment-sec><tp:treatment-sec sec-type="Distribution"><title>Distribution</title><p>(<xref ref-type="fig" rid="F1">Fig. 1</xref>). Andes of Venezuela (Mérida and Táchira states) and Colombia (Antioquia, Boyacá, César, Cundinamarca, Huila, Magdalena, and Norte de Santander departments); 2500–3200 m. <xref ref-type="bibr" rid="B5">Cruden (1991)</xref> also cites a dubious record (<italic>J.A. Steyermark 54804</italic>) from Ecuador (Loja), which we have not mapped.</p></tp:treatment-sec><tp:treatment-sec sec-type="Representative specimens"><title>Representative specimens.</title><p><bold>VENEZUELA. Mérida:</bold> Páramo de los Conejos, 3300 m, 24 Jun 1953, <italic>L. Bernardi 685</italic> (NY); Mpio. Rivas Dávila, 25 km NE of La Grita, 2830 m, 15 Apr 1984, <italic>J.L. Luteyn &amp; M. Lebrón-Luteyn 9928</italic> (NY). <bold>Táchira:</bold> NE side of Páramo de Táma, 2900–3200 m, 18 Oct 1978, <italic>J.L. Luteyn et al. 5906</italic> (MO, NY, US). <bold>COLOMBIA. Boyacá:</bold> Cordillera Oriental, Páramo de Belén, 3150 m, 6 May 1959, <italic>H.G. Barclay &amp; P. Juajibioy 7564</italic> (MO, NY). <bold>Cundinamarca:</bold> Chapinero, near Bogotá, 3000–3100 m, 18–23 Sep 1917, <italic>F.W. Pennell 2013</italic> (NY, US). <bold>Huila:</bold> Río Balsillas, 2100–2200 m, 3–5 Aug 1917, <italic>H.H. Rusby &amp; F.W. Pennell 756</italic> (MO, NY-2 sheets, US). <bold>Magdalena:</bold> Sierra de Perijá, east of Manaure, Sabana Rubia, 3000–3100 m, 6 Nov 1959, <italic>J. Cuatrecasas &amp; R. Romero Castaneda 25040</italic> (US). <bold>Norte de Santander/César</bold>: Cerro de Oroque, 3700–3960 m, 19–21 May 1969, <italic>H. García-Barriga &amp; R.J. Mejía 19740</italic> (NY, US).</p></tp:treatment-sec><tp:treatment-sec><!--Section generated to contain objects referenced in tp:taxon-treatment.--><fig id="F1" position="float" orientation="portrait"><label>Figure 1.</label><caption><p>Distribution of <italic><tp:taxon-name>Harperocallis</tp:taxon-name></italic>.</p></caption><graphic xmlns:xlink="http://www.w3.org/1999/xlink" xlink:href="PhytoKeys-021-037-g001.jpg" position="float" orientation="portrait" xlink:type="simple"/></fig></tp:treatment-sec><ref-list><ref id="B5"><mixed-citation xmlns:xlink="http://www.w3.org/1999/xlink" xlink:type="simple"><person-group><name name-style="western"><surname>Cruden</surname><given-names>RW</given-names></name></person-group> (<year>1991</year>) <source>A revision of <italic>Isidrogalvia</italic> (Liliaceae): Recognition for Ruíz &amp; Pavón’s genus. Systematic Botany 16 (2): 270–282. <ext-link ext-link-type="uri" xlink:href="http://www.jstor.org/stable/2419279" xlink:type="simple">http://www.jstor.org/stable/2419279</ext-link></source></mixed-citation></ref></ref-list></tp:taxon-treatment>
