# Supplementary material for: A synopsis of Harperocallis (Tofieldiaceae, Alismatales) with ten new combinations
Source: PhytoKeys. 2013 May 9;(21):37–52. doi: 10.3897/phytokeys.21.4859 (PMC3689118; doi:10.3897/phytokeys.21.4859)
Supplement: XML Treatment for Harperocallis sipapoensis [file phytokeys.21.4859-treatment12.xml]

<!DOCTYPE tp:taxon-treatment
  PUBLIC "-//TaxonX//DTD Taxonomic Treatment Publishing DTD v0 20100105//EN" "tax-treatment-NSO.dtd">
<tp:taxon-treatment xmlns:tp="http://www.plazi.org/taxpub"><tp:treatment-meta><mixed-citation publication-type="journal"><person-group><name><surname>Campbell</surname><given-names>Lisa M.</given-names></name><name><surname>Dorr</surname><given-names>Laurence J.</given-names></name></person-group><article-title>A synopsis of 
                    <italic>Harperocallis</italic> (Tofieldiaceae, Alismatales) with ten new combinations</article-title><source>PhytoKeys</source><day>9</day><month>5</month><year>2013</year><volume>2013</volume><issue>21</issue><fpage>37</fpage><lpage>52</lpage><pub-id pub-id-type="doi">10.3897/phytokeys.21.4859</pub-id></mixed-citation></tp:treatment-meta><tp:nomenclature><tp:taxon-name>
                        <tp:taxon-name-part taxon-name-part-type="genus">Harperocallis</tp:taxon-name-part>
                        <tp:taxon-name-part taxon-name-part-type="species">sipapoensis</tp:taxon-name-part>
                    <object-id xmlns:xlink="http://www.w3.org/1999/xlink" xlink:type="simple">urn:lsid:ipni.org:names:77128377-1</object-id>
								<object-id xmlns:xlink="http://www.w3.org/1999/xlink" xlink:type="simple">http://species-id.net/wiki/Harperocallis_sipapoensis</object-id>
								</tp:taxon-name><tp:taxon-authority>(L.M. Campb.) L.M. Campb. &amp; Dorr</tp:taxon-authority><tp:taxon-status xmlns:xlink="http://www.w3.org/1999/xlink" xlink:type="simple">comb. nov.</tp:taxon-status><tp:nomenclature-citation-list><tp:nomenclature-citation><tp:taxon-name>Isidrogalvia sipapoensis</tp:taxon-name><comment> L.M. Campb., Harvard Pap. Bot. 15 (1): 57, figs 4, 5. 2010. Type: Venezuela. Amazonas: Mpio. Autana, Cerro Cuao–Sipapo, canyon on northeastern end of massif, ca. 1700 m, 14 Sep 2001, <italic>L.M. Campbell, G.A. Romero-González &amp; C. Gómez 798</italic> (holotype: VEN!; isotypes: GH!, MO!, NY!, TFAV).</comment></tp:nomenclature-citation><!--PageBreak--></tp:nomenclature-citation-list></tp:nomenclature><tp:treatment-sec sec-type="Type"><title>Type.</title><p>Based on <italic><tp:taxon-name>Isidrogalvia sipapoensis</tp:taxon-name></italic> L.M. Campb.</p></tp:treatment-sec><tp:treatment-sec sec-type="Distribution"><title>Distribution</title><p>(<xref ref-type="fig" rid="F1">Fig. 1</xref>). Known only from Cerro Sipapo in the Guayana Highlands of Venezuela (Amazonas state); 1500–1700 m. This species likely occurs also on the geologically and floristically similar Cerro Autana, which is near the type locality.</p></tp:treatment-sec><tp:treatment-sec sec-type="Representative specimens"><title>Representative specimens.</title><p><bold>VENEZUELA. Amazonas:</bold> Mpio. Atures, areniscas del Cerro Cuao, Caño Cabeza de Manteco, 73 km SE de Pto. Ayacucho, <named-content xmlns:xlink="http://www.w3.org/1999/xlink" content-type="dwc:verbatimCoordinates" xlink:type="simple">5°06'N; 67°24'W</named-content>, 1580 m, Sep 1989, <italic>A. Fernández et al. 6207</italic> (MO, NY, PORT); Serranía Sipapo, cumbre, 5°N; 67°30'O, 1500 m, 17 Feb 1981, <italic>J.A. Steyermark et al. 124556</italic> (VEN).</p></tp:treatment-sec><tp:treatment-sec sec-type="Excluded name"><title>Excluded name.</title><p><italic><tp:taxon-name>Isidrogalvia borealis</tp:taxon-name></italic> Ruiz &amp; Pav. ex Steud., Nomencl. Bot. 839. 1821., nom. nud., pro syn. = <bold><italic><tp:taxon-name>Tofieldia palustris</tp:taxon-name></italic> Huds.</bold></p></tp:treatment-sec><tp:treatment-sec><!--Section generated to contain objects referenced in tp:taxon-treatment.--><fig id="F1" position="float" orientation="portrait"><label>Figure 1.</label><caption><p>Distribution of <italic><tp:taxon-name>Harperocallis</tp:taxon-name></italic>.</p></caption><graphic xmlns:xlink="http://www.w3.org/1999/xlink" xlink:href="PhytoKeys-021-037-g001.jpg" position="float" orientation="portrait" xlink:type="simple"/></fig></tp:treatment-sec></tp:taxon-treatment>
